# Supplementary material for: Modelling the cost-effectiveness of HIV care shows a clear benefit when transmission risk is considered in the calculations – A message for Central and Eastern Europe
Source: PLoS One. 2017 Nov 13;12(11):e0186131. doi: 10.1371/journal.pone.0186131 (PMC5683634; doi:10.1371/journal.pone.0186131)
Supplement: S1 File — (XLS) [file pone.0186131.s001.xls]

## Sheet: dataset
ParticipantsID	gender	sexual_orientation	vaginal_sex	anal_sex	active_anal_intercourse	passive_oral_intercourse	active_oral_intercourse	partner_HIVpos	partners_many	partners_per_year	condom_stable_rel	HIV_risk_group	died	cd4_v1	cd4_v2	cd4_v3	cd4_v4	cd4_v5	cd4_v6	cd4_v7	cd4_v8	cd4_v9	cd4_v10	cd4_v11	cd4_v12	cd4_v13	cd4_v14	cd4_v15	cd4_v16	cd4_v17	cd4_v18	on_cART	condom_stable_relation	condom_no_stable_relation	partners_ever_cat	partners_per_year_cat
1	male	2	0	1	1	0	1	0	0	0	1	HOMO	0	528																		0	1	1	5	0
2	male	2	0	1	1	1	1	1	1	0	3	HOMO	0	420	344	450	261	369	298	175	389	377	274	352	380	323	371	460	323	458	429	1	1	1	7	5
3	male	3	0	1	1	1	1	0	1	0	3	HOMO	0	451	301	327	420	518	542	506	489	379	546	456	459	596	317	326				1	1	1	5	2
4	male	3	1	1	1	1	1	0	1	0	3	HOMO	0	494	395	448	406	71														1	1	1	5	2
5	male	2	0	1	1	1	1	0	1	0	4	HOMO	0	438	358	462	343	331	339	528	434	422	420	493	461	482	529	588				1	0	1	9	5
6	male	2	0	1	1	1	1	0	0	0	2	HOMO	0	349	288	366	556	457	482	508	707											1	1	1	9	3
7	male	2	0	1	1	0	0	0	0	0	4	HOMO	0	512	488	542	513	718	868	623	579	387	451	352								0	0	1	8	5
8	male	1	1	0	0	0	0	0	0	1	0	HETER	0	49	107	193	254	232	297	333	327	396	317									1	0	1	3	0
9	male	3	1	1	1	1	1	0	1	1	1	HOMO	0	281	357	462	510	508	383	660	506	348	463	384	490	487						1	1	1	5	2
10	male	2	0	1	1	1	1	1	1	0	3	HOMO	1	239	232	96																1	1	1	5	2
11	male	2	0	1	1	1	1	1	0	0	0	HOMO	0	359	555	493	431	402	569	409	510	420	368	394								1	0	1	9	0
12	male	2	0	1	1	1	1	0	1	0	1	HOMO	0	485	399	479	555	537	527	483	359	276	383	570								1	1	1	3	2
13	male	2	0	0	1	1	1	1	1	0	1	UNKN	0	774	488	705	994	840	523	785	825	1035	993	973								1	1	1	4	2
14	male	2	0	1	1	1	1	0	1	0	1	HOMO	0	130	250	349	269	398	314	302	359	341	373	342	373	411	442	473	396			1	1	1	6	2
15	male	2	0	1	1	1	1	1	0	0	0	UNKN	0	116	253	682	589	533	679	676	563	706	641									1	0	1	4	3
16	male	2	0	1	1	1	1	0	0	0	4	HOMO	0	373	356	374	343	315	301	351	434	472	417									1	0	1	4	2
17	male	2	0	1	1	1	1	1	0	0	3	HOMO	0	333	331	278	342	439	632													1	1	1	5	1
18	male	2	0	0	1	1	1	1	0	0	3	HOMO	0	531	550	614	652	607	529	589	581	746	596									1	1	1	9	4
19	male	2	0	1	1	1	1	0	1	0	3	HOMO	0	459	431	400	321	495	695	783	626	534										1	1	1	5	3
20	male	2	0	1	1	1	1	0	0	0	3	HOMO	0	388	333	386	381	309	336	558	682	578										1	1	1	9	2
21	male	2	0	1	1	1	1	0	1	0	2	HOMO	0	473	602	419	758	939	774	671	850	949	655	650	931							1	1	1	9	3
22	male	2	0	1	1	1	1	0	1	0	1	HOMO	0	106	119	136	189	279	184	147	228	252	286	277	309	261						1	1	1	9	2
23	male	1	1	0	0	0	0	0	0	1	1	OTHER	0	475	406	512	456	527	646	577	503	409	553	565	509							0	1	1	3	2
24	male	2	0	1	1	1	1	0	1	0	1	HOMO	0	294	337	569	714	476	492	623	625	408	553									0	1	1	9	5
25	male	2	0	1	1	1	1	1	1	0	3	HOMO	0	523	396	439	740															1	1	1	7	6
26	male	2	0	1	1	1	1	0	0	0	4	HOMO	0	599	546	819	700	870	722	851												0	0	1	4	0
27	male	2	0	1	1	1	1	1	1	0	2	HOMO	0	1	99	200																1	1	0	5	0
28	male	2	0	0	1	1	0	1	0	0	0	HOMO	0	367	284	410	694	605	501	499	603	556	576									1	0	1	6	4
29	male	2	0	1	1	1	1	1	1	0	2	HOMO	0	334	317	354	508	472	451	560	535	545	540	580	488							1	1	1	9	4
30	male	2	0	1	1	1	1	1	1	0	0	HOMO	0	545	430	377	584	501	664	483	400											0	0	1	3	2
31	male	2	0	1	1	1	1	1	0	0	0	HOMO	0	640	888	599	733	1186	952	1423	1312											1	0	1	4	2
32	male	2	0	1	1	1	1	0	1	0	4	HOMO	0	40	143	160	186	252	176	185	195	234										1	0	1	5	3
33	male	2	0	1	1	1	1	0	0	0	3	HOMO	0	406	428	467	254	480	324	402	518	547										1	1	1	5	2
34	male	2	0	1	1	1	1	0	1	0	0	HOMO	0	384	384	238	304	411	323	403	484	578										1	0	1	4	0
35	male	2	0	1	1	1	1	1	1	0	3	HOMO	0	233	322	423	261	462	352	463	477	442	423	389								1	1	1	9	2
36	male	2	0	0	1	1	1	1	1	0	4	HOMO	0	428	335	482	382	625														1	0	1	7	4
37	male	3	1	0	1	1	1	0	0	0	3	HOMO	0	383	420	551	431	697	404													0	1	1	4	0
38	male	2	0	1	1	1	1	0	0	0	2	HOMO	0	319	286	248	363	325	445	389	571											1	1	1	4	1
39	male	2	0	1	0	1	1	1	1	0	1	HOMO	0	318	414	509	347	711	683													1	1	1	4	0
40	male	2	0	1	1	1	1	0	1	0	1	HOMO	0	406	479	318	501	479	462	371	601	584	451									1	1	1	5	4
41	male	2	0	1	0	1	1	0	0	0	2	HOMO	0	68	202	164	194	214	220	224	212	224	246	299								1	1	0	2	0
42	male	2	0	1	1	1	1	1	1	0	4	HOMO	0	461	772	492	573															0	0	1	6	3
43	male	2	0	1	1	1	1	0	0	0	0	HOMO	0	651	438	436	447	337	1038	623												1	0	1	3	1
44	male	3	1	1	1	1	1	0	0	1	1	HOMO	0	750																		1	1	1	3	2
45	male	2	0	1	1	1	1	1	0	0	1	HOMO	0	504	437	396	558	354	480	443												1	1	1	2	1
46	male	2	0	1	1	1	1	0	1	0	4			458	520																	1	0	1	7	5
47	male	2	0	1	1	1	1	0	1	0	2	HOMO	0	291	277	321	287	331	324	307	328	337	345									1	1	1	9	2
48	male	2	0	1	1	0	0	0	0	0	2	HOMO	0	834	572																	0	1	1	3	1
49	male	1	1	0	0	0	0	0	1	1	0	OTHER	0	603	768	742	587	795	656	619	366	744										1	0	0	3	2
50	female	1	1	0	0	1	1	0	0	0	3	HETER	0	780	892	612	1092	671														1	1	0	3	0
51	male	2	0	1	1	1	1	0	1	0	1	HOMO	0	355	496	381	577	551	502	527												1	1	1	9	0
52	male	2	0	0	0	1	1	0	0	0	0	HOMO	0	489	474	334	323	561	556	784	567	697	468	733								1	0	0	2	0
53	male	2	0	1	0	1	1	0	0	0	3	HOMO	0	455	430	428	381	640	458													1	1	0	2	0
54	male	2	0	1	0	1	1	0	1	0	0	HOMO	0	460	541	286																1	0	1	2	2
55	male	2	0	1	1	1	1	0	0	0	1	HOMO	0	353	365	440	604	328	480	522	365	565										1	1	1	9	2
56	male	2	0	0	1	1	1	0	1	0	4	HOMO	0	535	434	489	468	562	530													1	0	1	6	3
57	male	2	0	1	0	1	1	0	0	0	1	HOMO	0	80	168	161	184	213	212	237	202											1	1	1	5	0
58	male	2	0	1	1	1	1	0	1	0	1	HOMO	0	745	671	816	708	749														0	1	0	4	0
59	male	2	0	1	0	1	1	1	1	0	0	HOMO	0	441	706	547	847	599	734													0	0	0	2	0
60	male	2	0	1	1	1	1	1	0	0	4	HOMO	0	234	277	343	350	284	332	339	405											1	0	1	9	0
61	male	2	0	1	1	1	1	0	0	0	1	HOMO	0	700	432	701																1	1	1	4	2
62	male	2	0	1	1	1	1	1	0	0	4	HOMO	0	651	468	642	452	346														1	0	0	3	1
63	male	1	1	0	0	0	0	0	0	1	0	HETER	0	599	632	578	473	166	335	493	481	540	590									1	0	0	2	0
64	male	3	1	1	1	1	1	1	1	0	2	HOMO	0	907	651																	0	1	1	5	3
65	male	2	0	1	1	1	1	0	1	0	1	HOMO	0	172	285	396	259	318	305													1	1	1	3	2
66	male	2	0	1	1	1	1	0	0	0	2	HOMO	0	336	358	594	458	433	578	544												1	1	1	3	1
67	male	2	0	1	1	1	1	1	0	0	0	HOMO	0	293	315	298	500	482	428	448	576											1	0	0	3	1
68	male	2	0	1	1	1	1	1	0	0	0	HOMO	0	217	352	553	404	504	484	767	572											1	0	0	3	1
69	female	1	1	0	0	0	0	0	0	0	0	HETER	0	515	430	402	458	347	479	378	372											1	0	0	2	0
70	male	1	1	0	0	0	0	0	0	1	0	HETER	0	115	221	293	359	275	462	366	765											1	0	0	2	0
71	male	2	0	1	1	1	1	1	0	0	1	HOMO	0	226	287	541	481	547	738	717	815	669										1	1	1	3	0
72	male	1	1	0	0	0	0	1	0	1	0	HOMO	0	500	834	489	674	784	718													1	0	0	2	0
73	male	2	0	1	1	1	1	0	0	0	0	HOMO	0	430	458	413	195	431	432	703												1	0	0	9	3
74	male	2	0	1	1	1	1	0	1	0	1	HOMO	0	282	231	731																1	1	1	4	1
75	male	2	0	1	1	1	1	0	1	0	4	HOMO	0	350	383	414	348	357	867	559												1	0	0	4	2
76	male	2	0	1	1	1	1	0	0	0	4	HOMO	0	273	438	394	480	373														1	0	0	5	3
77	male	2	0	1	1	1	1	0	0	0	0	HOMO	0	464																		0	0	0	3	0
78	male	2	0	1	1	1	1	0	0	0	4	HOMO	0	738	970	628	666	869														0	0	0	3	2
79	male	2	0	1	1	1	1	0	0	0	0	HOMO	0	310	748																	1	0	0	2	0
80	male	2	0	1	1	1	1	1	1	0	0	HOMO	0	509	447	246	430	463	366													0	0	0	5	2
81	male	2	0	1	1	1	1	1	0	0	2	HOMO	0	377	577	428	542															1	1	1	4	0
82	male	2	0	1	1	1	1	0	0	0	4	HOMO	0	574	534																	0	0	0	5	3
83	male	2	0	1	1	1	1	0	0	0	4	HOMO	0	500	781	551	495	695	547													0	0	0	3	2
84	male	2	0	1	1	1	1	1	0	0	1	HOMO	0	981	1003	932																0	1	1	2	1
85	male	2	0	1	1	1	1	0	0	0	0	HOMO	0	451	239	773	617															1	0	0	3	1
86	male	2	0	1	1	1	1	0	1	0	3			346	287	447																1	1	1	6	4
87	female	1	1	0	0	0	0	0	0	0	0	HETER	0	491	514	484	480															1	0	0	4	2
88	male	2	0	1	0	1	1	0	1	0	4	HOMO	0	139	143	417	301	443	400	406												1	0	0	4	2
89	male	2	0	0	1	1	1	0	0	0	3	HOMO	0	536	477	337	424	433	476	383												1	1	1	4	2
90	male	2	0	1	1	1	1	0	0	0	3	HOMO	0	397	398	420	562															1	1	1	7	5
91	male	2	0	1	1	1	1	0	0	0	3	HOMO	0	522	738	448	578	354														1	1	1	4	0
92	male	2	0	1	1	1	1	1	0	0	3	HOMO	0	267	420	325	406	459														1	1	1	4	0
93	male	2	0	1	1	1	1	0	0	0	2	HOMO	0	375	391	407	435	524	584	550												1	1	1	3	1
94	male	2	0	1	1	1	1	0	0	0	1	HOMO	0	187	259	368	350	646	498													1	1	1	2	0
95	male	2	0	1	1	1	1	0	0	0	1	HOMO	0	656	424	385	600															1	1	1	2	0
96	male	2	0	1	1	1	1	1	1	0	0	HOMO	0	224																		1	0	0	2	1
97	female	1	1	0	0	0	0	0	1	0	3	HETER	0	733																		1	1	1	2	0
98	male	2	0	1	1	1	1	0	0	0	0	HOMO	0	134	104	104	191	198	215													1	0	0	2	0
99	male	2	0	1	1	1	1	1	1	0	4	HOMO	0	299	468	297	434	655														1	0	0	6	3
100	male	2	0	1	1	1	1	0	0	0	0	HOMO	0	469	471	473	503	622														1	0	0	3	1
101	male	2	0	1	0	1	1	0	1	0	4	HOMO	0	412	680																	1	0	0	4	2
102	male	2	0	0	1	1	1	0	1	0	2	HOMO	0	380	433	677	796															1	1	1	4	2
103	male	2	0	1	1	1	1	0	1	0	0	HOMO	0	206	461	415	463	482														1	0	0	5	0
104	male	2	0	1	1	0	0	0	0	0	2	HOMO	0	45	299	348	334	385	599													1	1	1	3	1
105	male	2	0	1	1	1	1	0	1	0	0	HOMO	0	518	765	619	489	559														1	0	0	5	3
106	male	3	1	0	0	1	1	0	0	0	4	HOMO	0	568	745	360																0	0	0	4	3
107	male	2	0	1	1	1	1	0	0	0	0	HOMO	0	433	394	598																1	0	0	3	0
108	female	3	1	1	0	1	1	0	0	1	1	UNKN	0	389																		0	1	1	2	0
109	male	2	0	1	1	1	1	0	1	0	0	HOMO	0	670	631	611	505	495														1	0	0	3	1
110	female	1	1	0	0	0	0	0	0	0	1	HETER	0	364	393	402	446	492														1	1	1	3	0
111	male	2	0	1	1	1	1	0	0	0	4	HOMO	0	123	251	396	259	285	254													1	0	0	3	2
112	male	2	0	1	1	1	1	0	1	0	4	HOMO	0	386	631	561	569															1	0	0	6	3
113	male	2	0	1	1	1	1	0	0	0	4	HOMO	0	422																		0	0	0	2	1
114	male	2	0	1	0	1	0	0	0	0	0	HOMO	0	1226	740	804	586															1	0	0	5	2
115	male	2	0	1	1	1	1	0	0	0	4	UNKN	0	364	369	755	726	838														1	0	0	6	4
116	male	2	0	1	0	1	1	0	1	0	4	HOMO	0	354	590	900																1	0	0	7	4
117	male	2	0	1	1	1	1	1	0	0	1	UNKN	0	488	217	546	497	513														1	1	1	5	1
118	male	2	0	1	1	1	1	0	1	0	1	HOMO	0	384	440	648	574															0	1	1	6	2
119	male	2	0	1	1	1	1	1	1	0	4	HOMO	0	524	650	664																1	0	0	5	3
120	male	2	0	1	1	1	1	0	1	0	0	HOMO	0	177	231	344	253															1	0	0	4	2
121	male	1	1	0	0	1	1	0	0	1	0	IDU	0	372	553																	0	0	0	3	0
122	male	2	0	1	1	1	1	1	0	0	3	HOMO	0	493	600	564																0	1	1	5	4
123	male	2	0	1	1	1	1	0	0	0	4	HOMO	0	509																		1	0	0	6	2
124	male	2	0	1	1	1	1	1	0	0	0	HOMO	0	118	168	240																1	0	0	2	0
125	male	2	0	1	1	1	1	1	0	0	4	HOMO	0	459	486																	0	0	0	6	5
126	male	3	1	1	1	1	1	0	1	1	1	HOMO	0	284	642	655	507															1	1	1	3	0
127	male	2	0	1	0	1	0	0	1	0	0	HOMO	0	351	611																	1	0	0	6	4
128	male	2	0	1	1	1	1	1	0	0	3	HOMO	0	716	795																	0	1	1	5	0
129	male	2	0	1	1	1	1	0	1	0	4	HOMO	0	405	804																	1	0	0	5	5
130	male	2	0	1	1	1	1	0	1	0	4	HOMO	0	50	196	215																1	0	0	6	1
131	male	2	1	1	1	1	1	1	1	0	0	HOMO	0	396	280																	1	0	0	5	1
132	male	2	0	1	1	1	1	0	0	0	4	HOMO	0	445	507																	1	0	0	4	4
133	male	2	0	1	1	1	1	0	0	0	3	HOMO	0	283	380																	1	1	1	2	0
134	male	2	0	1	1	1	0	0	0	0	4	HOMO	0	295	250																	1	0	0	3	2
135	male	2	0	1	1	1	1	0	1	0	0	HOMO	0	284																		1	0	0	3	0
136	male	2	0	1	1	1	1	0	1	0	1	HOMO	0	391	512																	1	1	1	5	3
137	male	2	0	1	1	1	1	0	1	0	0	HOMO	0	574	602																	1	0	0	5	2
138	male	2	0	1	1	1	1	0	0	0	1	HOMO	0	359	612																	1	1	1	4	1
139	male	2	0	1	1	1	1	0	0	0	2	HOMO	0	352																		1	1	1	4	0
140	male	2	0	1	1	1	1	1	1	0	4	HOMO	0	265																		1	0	0	2	0
141	male	1	1	0	0	1	1	0	0	0	4	UNKN	0	659																		1	0	0	3	0

## Sheet: varaibles description
laboratory variables follow the stracture of
HICDEP http://www.hicdep.org/wiki/Hicdep_1.90
partners_ever_cat
1= 1or less
2=2-5
3=6-10
4=11-20
5=21-50
6=51-100
7=101-500
8= >500
9= no response provided or "hard to say"
partners_per_year_cat
0=0
1=1
2=2-5
3=6-10
4=11-20
5=21-50
6=51-100
other variables
1=yes
0=no
